# Supplementary material for: Baby Food Pouches, Baby-Led Weaning, and Iron Status in New Zealand Infants: An Observational Study
Source: Nutrients. 2024 May 15;16(10):1494. doi: 10.3390/nu16101494 (PMC11124519; doi:10.3390/nu16101494)
Supplement: Supplementary file 1 [file nutrients-16-01494-s001.zip]

Archive with 1 entries (1 files):
- nutrients-3009481-supplementary.pdf
